# Supplementary material for: Niche Differentiation of Comammox Nitrospira in the Mudflat and Reclaimed Agricultural Soils Along the North Branch of Yangtze River Estuary
Source: Front Microbiol. 2021 Jan 14;11:618287. doi: 10.3389/fmicb.2020.618287 (PMC7873905; doi:10.3389/fmicb.2020.618287)
Supplement: Supplementary file 2 [file Table_1.XLSX]

## Sheet: Table S1
Supplementary Table S1 Soil physichemical properties used for this study.
Mudflat								Agricultural
Sites	Samples	Salinity (μs/cm)	pH	OM (g/kg)	NO3--N (mg/kg)	NH4+-N (mg/kg)		Sites	Samples	Salinity (μs/cm)	pH	OM (g/kg)	NO3--N (mg/kg)	NH4+-N (mg/kg)
M1	m1	3000	8.51	14.4	2.23	8.72		A1	a1	217	8.61	24.9	5.78	5.25
	m2	3040	8.41	16.8	1.32	8.4			a2	173.5	8.81	24.7	8.42	5.06
	m3	2990	8.39	16.6	1.95	11.4			a3	226	8.67	23.4	4.42	5.25
M2	m4	2380	8.53	14	3.05	4.13		A2	a4	172.3	9.14	8.29	2.24	4.23
	m5	2400	8.48	14.7	3.33	9.06			a5	117.4	9.27	8.21	2.39	5.47
	m6	3270	8.67	14.1	2.77	11.7			a6	194	9.59	8.28	1.45	3.87
M3	m7	2810	8.34	14.4	2.45	8.83		A3	a7	135.8	8.75	36.2	19.59	5.12
	m8	1750	8.37	14.9	4.16	9.64			a8	152.3	8.6	36.7	13.11	8.11
	m9	2610	8.48	14.4	2.37	7.1			a9	198.6	8.81	27.4	10.71	5.59
M4	m10	1872	8.92	10.8	1.83	6.87		A4	a10	159.8	9.18	21.4	9.89	6.11
	m11	1885	8.93	10.8	1.83	8.25			a11	165.5	9.13	23	12.69	6.9
	m12	1698	8.64	12.4	6.07	6.52			a12	149.9	9.14	24.1	11.44	6.63
M5	m13	2110	8.63	12.8	2.55	7.95		A5	a13	103.2	9	25.9	9.94	4.59
	m14	2100	8.77	14	3.07	7.79			a14	117.7	8.84	26.3	10.61	6.2
	m15	1809	8.71	12.5	3.71	9.45			a15	133.1	9.01	29.4	11.28	5.44
M6	m16	1346	8.81	8.99	3.39	5.73		A6	a16	105.9	8.76	29.6	4.43	5.21
	m17	1532	8.81	8.04	1.69	7.07			a17	85.6	9.06	9.45	3.65	5.37
	m18	1769	8.51	14	1.89	7.23			a18	84	8.91	13.3	5.21	6.63
M7	m19	1446	9.1	7.96	4.7	5.05		A7	a19	122.1	8.79	32.7	18.5	6.47
	m20	1407	9.19	7.59	4.25	6.42			a20	50.9	8.08	43.7	11.57	6.32
	m21	1343	9.13	7.3	3.79	5.7			a21	87.7	7.88	64.5	23.95	6.77
M8	m22	1356	8.71	8.9	4.05	7.52		A8	a22	108.7	8.91	13.9	2.28	8.19
	m23	1256	8.92	10.4	8.65	6.3			a23	67.3	8.99	12.8	3.99	6.11
	m24	1394	9.16	5.93	3.6	6.53			a24	87.3	8.84	20.1	6.7	7.22
M9	m25	1151	8.61	13.4	2.1	5.79		A9	a25	61.4	9.07	17.2	3.87	5.6
	m26	703	9.27	9.67	4.97	4.64			a26	62.6	8.86	18.5	2.85	4.55
	m27	651	9.03	9.59	9.93	5.19			a27	82.5	8.73	26.9	3.36	4.61
M10	m28	493	9.22	10.6	7.08	5.62		A10	a28	48.9	9.18	2.44	1.57	5.87
	m29	779	9.32	8.08	4.55	5.51			a29	66.1	9.15	4.58	1.09	6.09
	m30	850	8.61	22.8	8.2	5.57			a30	89.2	9.09	3.18	3.21	5.27
M11	m31	391	8.91	8.99	12.13	4.83		A11	a31	69.8	8.87	9.8	1.19	6.46
	m32	472	9.15	7.75	8.73	5.21			a32	78.2	8.65	15.2	2.24	6.05
	m33	512	9.1	7.06	8.34	5.2			a33	46.2	8.97	4.48	3.28	6.27

## Sheet: Table S2
Supplementary Table S2 Significance of the difference of community struture between mudflat and agricultural soils using three non-parametric multivariate statistical methods.
	ADONIS			ANOSIM			MRPP
	R2	P		R	P		A	P
Niche	0.3997	0.001 ***		0.7969	0.001 ***		0.2019	0.001 ***
*** P<0.001

## Sheet: Table S3
Supplementary Table S3 List of OTUs in mudflat and agricultural sites of Yangtz estuary. This list contains information on the clade identity, the relative abundance, the ecological cluster and the roles in co-occurrence patterns for each OTU.
ID	Clade	Abundance(all sites)	Abundance(Mudflat)	Abundance(Agricultural)	Ecological clusters	Degree in Mudflat network	Degree in Agricultural network
OTU1	Clade A.2	0.0895436	13.96% (8.08%-24.53%)	3.95% (0.84%-16.17%)	MPOs	6	20 (Hub node)
OTU2	Clade B	0.0909538	0.56% (0.24%-1.01%)	17.63% (1.28%-50.29%)	APOs	5	19 (Hub node)
OTU3	Clade A.2	0.0660787	12% (3.47%-19.78%)	1.21% (0.15%-5.36%)	MPOs	5	16 (Hub node)
OTU4	Clade A.2	0.0676358	2.79% (1.47%-4.77%)	10.74% (4.26%-19.13%)	APOs	4	3
OTU5	Clade A.1	0.0629175	11.63% (5.18%-20.72%)	0.95% (0.24%-3.5%)	MPOs	15 (Hub node)	19 (Hub node)
OTU6	Clade B	0.0366299	0.24% (0.06%-0.57%)	7.08% (0.93%-39.47%)	APOs	5	26 (Hub node)
OTU7	Clade A.2	0.0338353	0.77% (0.61%-1.02%)	6% (0.34%-20.25%)	APOs	2	6
OTU8	Clade B	0.0343117	0.59% (0.13%-1.5%)	6.27% (0.55%-23.99%)	APOs	4	—
OTU9	Clade A.1	0.024763	4.74% (1.03%-8.12%)	0.21% (0.06%-0.65%)	MPOs	5	15 (Hub node)
OTU10	Clade A.2	0.019916	3.61% (0.94%-5.96%)	0.37% (0.15%-1.09%)	MPOs	9	25 (Hub node)
OTU11	Clade A.1	0.0170593	1.34% (0.92%-2.13%)	2.07% (0.15%-16.29%)	UBOs	20 (Hub node)	13 (Hub node)
OTU12	Clade A.2	0.0151848	0.43% (0.25%-0.66%)	2.61% (0.24%-13.81%)	APOs	—	6
OTU13	Clade B	0.0152318	0.18% (0.04%-0.5%)	2.87% (0.44%-19.64%)	APOs	5	3
OTU14	Clade A.1	0.0139504	2.61% (0.45%-6.47%)	0.18% (0.07%-0.57%)	MPOs	7	5
OTU15	Clade A.1	0.0136255	2.46% (0.85%-8.98%)	0.27% (0.07%-0.73%)	MPOs	19 (Hub node)	18 (Hub node)
OTU16	Clade A.2	0.0124031	1.97% (0.38%-5.53%)	0.51% (0.13%-3.13%)	MPOs	7	30 (Hub node)
OTU17	Clade B	0.0121123	0.17% (0.03%-0.86%)	2.25% (0.2%-8.51%)	APOs	4	24 (Hub node)
OTU18	Clade A.2	0.0119964	0.32% (0.24%-0.45%)	2.08% (0.3%-12.62%)	APOs	—	6
OTU19	Clade A.2	0.0117033	0.63% (0.32%-0.99%)	0.71% (0.1%-2.52%)	MPOs	2	11 (Hub node)
OTU20	Clade A.1	0.00915256	1.71% (0.43%-4.34%)	1.13% (0.06%-2.32%)	MPOs	13 (Hub node)	1
OTU21	Clade A.1	0.00914801	1.67% (0.71%-2.85%)	0.16% (0.07%-0.32%)	MPOs	2	18 (Hub node)
OTU22	Clade A.2	0.00925101	0.32% (0.15%-0.58%)	1.53% (0.41%-5.14%)	APOs	3	4
OTU23	Clade A.2	0.00989552	0.37% (0.27%-0.48%)	1.61% (0.13%-9.38%)	APOs	—	17 (Hub node)
OTU24	Clade A.2	0.00848988	1.45% (0.32%-3.85%)	0.25% (0.1%-0.62%)	MPOs	1	9
OTU25	Clade A.1	0.0071471	1.32% (0.3%-7.82%)	0.11% (0.03%-0.31%)	MPOs	16 (Hub node)	12 (Hub node)
OTU26	Clade B	0.00704561	0.05% (0.01%-0.18%)	1.36% (0.06%-4.17%)	APOs	2	13 (Hub node)
OTU27	Clade A.2	0.00632007	1.07% (0.21%-2.53%)	0.19% (0.08%-0.55%)	MPOs	—	17 (Hub node)
OTU28	Clade A.2	0.00637233	1.14% (0.31%-2.12%)	0.13% (0.04%-0.25%)	MPOs	—	13 (Hub node)
OTU29	Clade A.1	0.00624434	1.13% (0.43%-3.06%)	0.12% (0.04%-0.34%)	MPOs	4	12 (Hub node)
OTU30	Clade A.1	0.0060497	0.99% (0.41%-2.25%)	0.22% (0.03%-1.16%)	MPOs	3	14 (Hub node)
OTU31	Clade A.2	0.00629508	0.14% (0.11%-0.16%)	1.12% (0.08%-8.12%)	APOs	—	9
OTU32	Clade A.1	0.00553319	1.01% (0.46%-3.03%)	0.09% (0.03%-0.2%)	MPOs	3	3
OTU33	Clade A.2	0.00508787	0.86% (0.3%-1.9%)	0.16% (0.09%-0.29%)	MPOs	10 (Hub node)	—
OTU34	Clade A.1	0.00521132	0.93% (0.13%-6.72%)	0.11% (0.05%-0.2%)	MPOs	15 (Hub node)	2
OTU35	Clade A.1	0.0045191	0.76% (0.15%-2.19%)	0.15% (0.02%-0.63%)	MPOs	16 (Hub node)	5
OTU36	Clade A.2	0.00468572	0.83% (0.14%-2.8%)	0.11% (0.05%-0.23%)	MPOs	1	2
OTU37	Clade A.1	0.00464785	0.52% (0.3%-0.88%)	0.41% (0.04%-2%)	UBOs	6	15 (Hub node)
OTU38	Clade A.1	0.00441686	0.8% (0.41%-1.51%)	0.08% (0.03%-0.28%)	MPOs	1	7
OTU39	Clade A.2	0.00456681	0.23% (0.17%-0.32%)	0.69% (0.06%-6.33%)	UBOs	1	5
OTU40	Clade B	0.00465542	0.12% (0.01%-0.56%)	0.81% (0.07%-4.48%)	APOs	—	25 (Hub node)
OTU41	Clade A.2	0.00448275	0.32% (0.19%-0.44%)	0.58% (0.09%-2.6%)	APOs	—	15 (Hub node)
OTU42	Clade B	0.00437066	0.09% (0.01%-0.18%)	0.79% (0.06%-6.42%)	APOs	1	5
OTU43	Clade A.2	0.00416996	0.53% (0.14%-1.22%)	0.31% (0.04%-2.09%)	UBOs	5	10 (Hub node)
OTU44	Clade A.1	0.0039882	0.72% (0.16%-3.47%)	0.08% (0.03%-0.17%)	MPOs	16 (Hub node)	—
OTU45	Clade A.1	0.00377614	0.66% (0.13%-1.92%)	0.1% (0.02%-0.57%)	MPOs	6	3
OTU46	Clade A.2	0.00354212	0.17% (0.09%-0.24%)	0.54% (0.04%-4.41%)	APOs	—	4
OTU47	Clade A.2	0.00351031	0.21% (0.1%-0.34%)	0.49% (0.09%-1.76%)	APOs	3	10 (Hub node)
OTU48	Clade A.1	0.00310892	0.3% (0.11%-0.73%)	0.32% (0%-3.16%)	UBOs	16 (Hub node)	4
OTU49	Clade A.2	0.00311195	0.15% (0.09%-0.28%)	0.48% (0.06%-2.02%)	APOs	—	2
OTU50	Clade B	0.00314072	0.1% (0.01%-0.4%)	0.53% (0.06%-3.12%)	APOs	2	16 (Hub node)
OTU51	Clade A.2	0.003118	0.09% (0.05%-0.17%)	0.53% (0.05%-5.02%)	APOs	—	13 (Hub node)
OTU52	Clade A.2	0.00295139	0.39% (0.12%-1.03%)	0.2% (0.06%-1.22%)	UBOs	6	4
OTU53	Clade A.1	0.00266587	0.5% (0.08%-1.87%)	0.03% (0.01%-0.13%)	MPOs	21 (Hub node)	—
OTU54	Clade A.2	0.00273554	0.42% (0.09%-1.39%)	0.12% (0.03%-0.75%)	MPOs	4	9
OTU55	Clade A.2	0.00277417	0.12% (0.03%-0.22%)	0.43% (0.05%-3.9%)	APOs	—	14 (Hub node)
OTU56	Clade A.2	0.00272418	0.12% (0.08%-0.14%)	0.43% (0.05%-2.53%)	APOs	—	5
OTU57	Clade A.2	0.00245684	0.42% (0.07%-0.91%)	0.07% (0.04%-0.18%)	MPOs	1	5
OTU58	Clade A.2	0.00227735	0.19% (0.05%-0.51%)	0.26% (0.02%-2.22%)	UBOs	1	11 (Hub node)
OTU59	Clade A.2	0.00217132	0.27% (0.11%-0.44%)	0.17% (0.04%-0.41%)	MPOs	1	6
OTU60	Clade B	0.00228038	0.01% (0%-0.03%)	0.44% (0.03%-1.2%)	APOs	—	26 (Hub node)
OTU61	Clade A.1	0.00209255	0.37% (0.13%-0.56%)	0.05% (0%-0.29%)	MPOs	5	6
OTU62	Clade A.1	0.00195926	0.36% (0.16%-0.87%)	0.03% (0.01%-0.1%)	MPOs	1	3
OTU63	Clade A.1	0.00172903	0.32% (0.15%-0.49%)	0.03% (0.01%-0.06%)	MPOs	—	—
OTU64	Clade B	0.00194563	0.02% (0.01%-0.08%)	0.37% (0.04%-3.22%)	APOs	—	13 (Hub node)
OTU65	Clade B	0.00190019	0.17% (0.01%-1.06%)	0.21% (0.03%-0.71%)	UBOs	1	10 (Hub node)
OTU66	Clade A.1	0.00166162	0.31% (0.06%-0.82%)	0.03% (0.01%-0.09%)	MPOs	8	—
OTU67	Clade B	0.00188731	0.03% (0.01%-0.14%)	0.34% (0.02%-2.7%)	APOs	1	16 (Hub node)
OTU68	Clade B	0.00177674	0.01% (0%-0.03%)	0.34% (0.03%-1.14%)	APOs	—	27 (Hub node)
OTU69	Clade A.2	0.00168586	0.15% (0.05%-0.3%)	0.18% (0.08%-0.5%)	UBOs	3	—
OTU70	Clade B	0.00171767	0.02% (0.01%-0.02%)	0.33% (0.05%-1%)	APOs	—	22 (Hub node)
OTU71	Clade A.2	0.00159043	0.05% (0.03%-0.07%)	0.27% (0.04%-1.81%)	APOs	—	4
OTU72	Clade A.2	0.00157907	0.07% (0.03%-0.16%)	0.24% (0.1%-0.42%)	APOs	2	9
OTU73	Clade A.2	0.00149046	0.22% (0.03%-0.92%)	0.07% (0.01%-0.53%)	UBOs	3	4
OTU74	Clade A.2	0.00150106	0.03% (0.02%-0.05%)	0.27% (0.01%-1.98%)	APOs	—	—
OTU75	Clade A.1	0.00135944	0.24% (0.08%-0.53%)	0.03% (0.01%-0.09%)	MPOs	4	—
OTU76	Clade A.2	0.00144957	0.05% (0.03%-0.11%)	0.24% (0.02%-2.15%)	APOs	—	10 (Hub node)
OTU77	Clade A.1	0.0013549	0.23% (0.06%-0.84%)	0.04% (0.01%-0.19%)	MPOs	2	12 (Hub node)
OTU78	Clade B	0.00141776	0.04% (0%-0.21%)	0.25% (0.03%-1.08%)	APOs	—	16 (Hub node)
OTU79	Clade A.1	0.00119358	0.21% (0.04%-0.48%)	0.03% (0.01%-0.06%)	MPOs	—	—
OTU80	Clade A.2	0.00135414	0.23% (0.06%-0.41%)	0.05% (0.01%-0.17%)	MPOs	6	7
OTU81	Clade A.1	0.00136929	0.25% (0.05%-0.8%)	0.02% (0.01%-0.07%)	MPOs	—	—
OTU82	Clade A.1	0.00128143	0.09% (0.04%-0.28%)	0.17% (0.01%-1.32%)	UBOs	1	1
OTU83	Clade B	0.00126704	0.03% (0%-0.09%)	0.23% (0.03%-1.12%)	APOs	1	4
OTU84	Clade A.2	0.00118071	0.19% (0.05%-0.64%)	0.04% (0.01%-0.09%)	MPOs	4	—
OTU85	Clade A.2	0.0011648	0.05% (0.02%-0.09%)	0.18% (0.02%-0.79%)	APOs	—	2
OTU86	Clade A.2	0.00113981	0.06% (0.04%-0.08%)	0.17% (0.02%-0.79%)	APOs	—	2
OTU87	Clade A.2	0.00110876	0.19% (0.02%-0.39%)	0.03% (0%-0.07%)	MPOs	—	—
OTU88	Clade A.2	0.00109816	0.04% (0.02%-0.04%)	0.18% (0.03%-1%)	APOs	—	5
OTU89	Clade B	0.00105953	0.06% (0.01%-0.23%)	0.15% (0.01%-0.66%)	UBOs	1	2
OTU90	Clade A.1	0.00104969	0.1% (0.05%-0.18%)	0.11% (0%-0.87%)	UBOs	10 (Hub node)	3
OTU91	Clade A.2	0.0010353	0.05% (0.02%-0.06%)	0.16% (0.02%-0.99%)	APOs	—	1
OTU92	Clade A.2	0.00103075	0.05% (0.02%-0.06%)	0.16% (0.01%-0.85%)	APOs	—	1
OTU93	Clade A.2	0.00100576	0.08% (0.05%-0.1%)	0.12% (0.01%-0.78%)	UBOs	—	8
OTU94	Clade B	0.00100955	0.01% (0%-0.03%)	0.19% (0.05%-0.5%)	APOs	—	6
OTU95	Clade A.2	0.000932296	0.16% (0.06%-0.27%)	0.02% (0%-0.07%)	MPOs	3	—
OTU96	Clade A.1	0.000875495	0.16% (0.03%-0.4%)	0.02% (0%-0.05%)	MPOs	—	—
OTU97	Clade A.2	0.000880039	0.04% (0.01%-0.06%)	0.14% (0.03%-0.48%)	APOs	—	15 (Hub node)
OTU98	Clade B	0.000887613	0.01% (0%-0.02%)	0.17% (0.02%-1.2%)	APOs	—	—
OTU99	Clade A.1	0.000856561	0.15% (0.04%-0.62%)	0.03% (0%-0.1%)	MPOs	—	—
OTU100	Clade A.1	0.000833083	0.15% (0.04%-0.45%)	0.02% (0%-0.03%)	MPOs	—	—
OTU101	Clade A.1	0.000820208	0.15% (0.04%-0.37%)	0.02% (0%-0.06%)	MPOs	—	—
OTU102	Clade A.2	0.000830054	0.12% (0.02%-0.21%)	0.05% (0.01%-0.24%)	UBOs	—	—
OTU103	Clade A.2	0.000815664	0.1% (0.02%-0.26%)	0.06% (0.01%-0.48%)	UBOs	—	—
OTU104	Clade A.1	0.000761893	0.14% (0.03%-0.45%)	0.01% (0%-0.05%)	MPOs	—	—
OTU105	Clade A.2	0.000750532	0.11% (0.03%-0.24%)	0.04% (0%-0.15%)	MPOs	3	7
OTU106	Clade A.1	0.000708878	0.13% (0.02%-0.5%)	0.01% (0%-0.03%)	MPOs	7	—
OTU107	Clade A.1	0.000631629	0.11% (0.01%-0.34%)	0.01% (0%-0.05%)	MPOs	14 (Hub node)	—
OTU108	Clade A.2	0.000752804	0.04% (0.01%-0.11%)	0.11% (0.01%-0.93%)	APOs	—	7
OTU109	Clade B	0.000757349	0.01% (0%-0.03%)	0.14% (0.03%-0.52%)	APOs	—	2
OTU110	Clade A.1	0.000724025	0.05% (0.04%-0.07%)	0.09% (0%-0.52%)	UBOs	—	7
OTU111	Clade A.1	0.000691459	0.12% (0.04%-0.22%)	0.02% (0%-0.06%)	MPOs	3	1
OTU112	Clade A.1	0.000729327	0.14% (0.02%-0.83%)	0.01% (0%-0.02%)	MPOs	10 (Hub node)	—
OTU113	Clade A.1	0.000677827	0.13% (0.02%-0.49%)	0.01% (0%-0.02%)	MPOs	17 (Hub node)	—
OTU114	Clade A.2	0.000724783	0.03% (0.01%-0.08%)	0.11% (0.05%-0.18%)	APOs	—	5
OTU115	Clade B	0.000730841	0.11% (0%-0.38%)	0.04% (0.01%-0.07%)	MPOs	—	5
OTU116	Clade A.1	0.000664952	0.12% (0.07%-0.18%)	0.01% (0%-0.05%)	MPOs	9	—
OTU117	Clade A.2	0.000717966	0.03% (0.02%-0.05%)	0.11% (0.03%-0.39%)	APOs	—	2
OTU118	Clade B	0.000722511	0.01% (0%-0.02%)	0.14% (0.04%-0.82%)	APOs	—	3
OTU119	Clade A.2	0.000705092	0.03% (0.01%-0.05%)	0.11% (0.01%-0.61%)	APOs	—	4
OTU120	Clade A.1	0.000615724	0.09% (0.03%-0.19%)	0.03% (0%-0.1%)	MPOs	5	10 (Hub node)
OTU121	Clade A.2	0.000646776	0.03% (0.01%-0.07%)	0.1% (0.01%-0.39%)	APOs	—	13 (Hub node)
OTU122	Clade A.2	0.000667981	0.03% (0.01%-0.07%)	0.1% (0.02%-0.49%)	APOs	—	1
OTU123	Clade A.1	0.000633901	0.12% (0.02%-0.37%)	0.01% (0%-0.01%)	MPOs	—	—
OTU124	Clade A.2	0.000601335	0.09% (0.05%-0.14%)	0.03% (0%-0.13%)	MPOs	3	3
OTU125	Clade B	0.000655864	0.02% (0%-0.08%)	0.11% (0.01%-0.57%)	APOs	—	3
OTU126	Clade B	0.000654349	0.07% (0%-0.41%)	0.06% (0.02%-0.09%)	UBOs	—	—
OTU127	Clade A.2	0.000620268	0.09% (0.01%-0.18%)	0.04% (0.01%-0.12%)	MPOs	2	5
OTU128	Clade A.2	0.000619511	0.12% (0.02%-0.29%)	0.01% (0%-0.03%)	MPOs	—	—
OTU129	Clade B	0.000636173	0% (0%-0.01%)	0.12% (0%-0.65%)	APOs	—	14 (Hub node)
OTU130	Clade A.1	0.000564982	0.1% (0.02%-0.31%)	0.01% (0%-0.05%)	MPOs	8	—
OTU131	Clade A.1	0.000605879	0.11% (0.02%-0.74%)	0.01% (0%-0.02%)	MPOs	—	—
OTU132	Clade A.2	0.000619511	0.02% (0.01%-0.03%)	0.11% (0.01%-0.8%)	APOs	—	6
OTU133	Clade A.2	0.000612695	0.02% (0.01%-0.03%)	0.1% (0.01%-0.49%)	APOs	—	2
OTU134	Clade A.2	0.000605121	0.02% (0.01%-0.04%)	0.1% (0.04%-0.22%)	APOs	—	4
OTU135	Clade A.2	0.000595276	0.03% (0.01%-0.05%)	0.09% (0%-0.68%)	APOs	—	9
OTU136	Clade A.1	0.00058543	0.1% (0.03%-0.26%)	0.02% (0.01%-0.03%)	MPOs	—	—
OTU137	Clade A.1	0.000580129	0.1% (0.02%-0.27%)	0.01% (0%-0.03%)	MPOs	1	—
OTU138	Clade A.2	0.000580886	0.02% (0.01%-0.03%)	0.09% (0.02%-0.43%)	APOs	—	6
OTU139	Clade A.1	0.000537717	0.1% (0.02%-0.28%)	0.01% (0%-0.02%)	MPOs	2	—
OTU140	Clade A.2	0.000568011	0.03% (0.01%-0.05%)	0.09% (0.03%-0.16%)	APOs	—	4
OTU141	Clade A.2	0.000565739	0.02% (0.01%-0.04%)	0.09% (0.01%-0.31%)	APOs	—	2
OTU142	Clade A.1	0.000518784	0.09% (0.04%-0.15%)	0.01% (0%-0.04%)	MPOs	8	—
OTU143	Clade A.2	0.000553622	0.03% (0.01%-0.09%)	0.08% (0.02%-0.42%)	APOs	—	—
OTU144	Clade A.1	0.00054832	0.1% (0.02%-0.42%)	0.01% (0%-0.02%)	MPOs	8	—
OTU145	Clade A.1	0.000505909	0.09% (0.03%-0.25%)	0.01% (0%-0.02%)	MPOs	—	—
OTU146	Clade A.2	0.00051121	0.08% (0.02%-0.17%)	0.02% (0%-0.11%)	MPOs	2	1
OTU147	Clade A.2	0.000532416	0.02% (0.01%-0.04%)	0.09% (0.01%-0.28%)	APOs	—	4
OTU148	Clade A.1	0.000494549	0.09% (0.02%-0.24%)	0.01% (0%-0.02%)	MPOs	—	—
OTU149	Clade A.2	0.000459711	0.07% (0.03%-0.09%)	0.02% (0%-0.13%)	MPOs	1	1
OTU150	Clade A.2	0.000511968	0.03% (0.01%-0.06%)	0.07% (0.01%-0.57%)	UBOs	—	—
OTU151	Clade A.1	0.000476372	0.08% (0.01%-0.29%)	0.02% (0%-0.07%)	MPOs	—	2
OTU152	Clade B	0.000552864	0.08% (0%-0.73%)	0.03% (0.01%-0.04%)	UBOs	—	—
OTU153	Clade A.1	0.000430174	0.08% (0.02%-0.14%)	0.01% (0%-0.04%)	MPOs	2	—
OTU154	Clade A.1	0.000481674	0.09% (0.02%-0.18%)	0.01% (0%-0.02%)	MPOs	2	—
OTU155	Clade A.1	0.000452894	0.08% (0.04%-0.13%)	0.01% (0%-0.03%)	MPOs	1	—
OTU156	Clade A.2	0.000463497	0.02% (0%-0.05%)	0.07% (0.01%-0.37%)	APOs	—	3
OTU157	Clade A.2	0.000452137	0.02% (0.01%-0.02%)	0.07% (0.01%-0.64%)	APOs	—	—
OTU158	Clade A.2	0.000454409	0.02% (0.01%-0.02%)	0.07% (0%-0.49%)	APOs	—	—
OTU159	Clade B	0.000458196	0.07% (0%-0.3%)	0.02% (0.01%-0.05%)	MPOs	—	—
OTU160	Clade A.2	0.000446078	0.02% (0.01%-0.03%)	0.07% (0%-0.51%)	APOs	—	1
OTU161	Clade B	0.000438505	0.01% (0%-0.02%)	0.08% (0%-0.53%)	APOs	—	10 (Hub node)
OTU162	Clade A.2	0.000417299	0.07% (0.02%-0.21%)	0.01% (0%-0.03%)	MPOs	1	—
OTU163	Clade A.2	0.00041124	0.04% (0.02%-0.08%)	0.04% (0.01%-0.1%)	UBOs	—	—
OTU164	Clade B	0.000426387	0% (0%-0.01%)	0.08% (0.01%-0.34%)	APOs	—	18 (Hub node)
OTU165	Clade B	0.000415784	0% (0%-0.01%)	0.08% (0.01%-0.48%)	APOs	—	16 (Hub node)
OTU166	Clade A.2	0.00039988	0.07% (0.02%-0.18%)	0.01% (0%-0.03%)	MPOs	—	—
OTU167	Clade A.1	0.000387005	0.07% (0.03%-0.2%)	0.01% (0%-0.04%)	MPOs	9	—
OTU168	Clade A.2	0.000387762	0.07% (0.01%-0.12%)	0.01% (0%-0.05%)	MPOs	—	—
OTU169	Clade A.2	0.000397608	0.02% (0.01%-0.04%)	0.06% (0.02%-0.29%)	APOs	—	1
OTU170	Clade A.1	0.000393821	0.08% (0.01%-0.49%)	0% (0%-0.01%)	MPOs	—	—
OTU171	Clade A.2	0.000386248	0.07% (0.01%-0.29%)	0.01% (0%-0.02%)	MPOs	—	—
OTU172	Clade A.1	0.000352167	0.06% (0.02%-0.23%)	0.01% (0%-0.01%)	MPOs	—	—
OTU173	Clade A.2	0.000350652	0.04% (0.02%-0.07%)	0.03% (0.01%-0.08%)	UBOs	—	1
OTU174	Clade A.1	0.000346108	0.06% (0.01%-0.13%)	0.01% (0%-0.01%)	MPOs	4	—
OTU175	Clade A.2	0.000366557	0.01% (0%-0.02%)	0.06% (0.01%-0.28%)	APOs	—	2
OTU176	Clade A.2	0.000366557	0.01% (0%-0.02%)	0.06% (0%-0.31%)	APOs	—	3
OTU177	Clade A.1	0.000345351	0.07% (0.03%-0.11%)	0% (0%-0.01%)	MPOs	—	—
OTU178	Clade A.2	0.000335505	0.05% (0.01%-0.13%)	0.01% (0%-0.03%)	MPOs	7	—
OTU179	Clade A.2	0.000349138	0.05% (0.01%-0.16%)	0.02% (0%-0.04%)	MPOs	—	—
OTU180	Clade A.2	0.000358983	0.02% (0%-0.04%)	0.05% (0.02%-0.08%)	APOs	—	4
OTU181	Clade A.2	0.000356711	0.01% (0%-0.02%)	0.06% (0%-0.15%)	APOs	—	1
OTU182	Clade A.2	0.000357469	0.06% (0%-0.34%)	0.01% (0%-0.02%)	MPOs	—	—
OTU183	Clade A.2	0.000340807	0.05% (0.01%-0.13%)	0.02% (0%-0.04%)	MPOs	2	—
OTU184	Clade A.2	0.000353682	0.06% (0%-0.18%)	0.01% (0%-0.1%)	MPOs	1	—
OTU185	Clade A.2	0.000301425	0.04% (0.01%-0.12%)	0.02% (0%-0.07%)	UBOs	—	—
OTU186	Clade A.2	0.000342322	0.01% (0.01%-0.02%)	0.06% (0.01%-0.41%)	APOs	—	—
OTU187	Clade A.1	0.000327175	0.06% (0.03%-0.1%)	0% (0%-0.01%)	MPOs	2	—
OTU188	Clade A.1	0.000319601	0.06% (0.01%-0.15%)	0.01% (0%-0.02%)	MPOs	—	—
OTU189	Clade B	0.00033702	0% (0%-0.01%)	0.06% (0%-0.21%)	APOs	—	11 (Hub node)
OTU190	Clade A.1	0.00029991	0.05% (0%-0.12%)	0.01% (0%-0.05%)	MPOs	5	—
OTU191	Clade A.2	0.000318086	0.06% (0.02%-0.13%)	0% (0%-0.02%)	MPOs	5	—
OTU192	Clade A.2	0.000308241	0.04% (0.01%-0.08%)	0.02% (0%-0.04%)	MPOs	1	—
OTU193	Clade A.2	0.00032566	0.01% (0%-0.02%)	0.06% (0.01%-0.34%)	APOs	—	2
OTU194	Clade A.2	0.000307484	0.05% (0.01%-0.31%)	0.01% (0%-0.02%)	MPOs	—	—
OTU195	Clade A.2	0.000313542	0.01% (0%-0.03%)	0.05% (0.01%-0.35%)	APOs	—	3
OTU196	Clade B	0.000329447	0.04% (0%-0.43%)	0.02% (0%-0.05%)	UBOs	—	—
OTU197	Clade A.2	0.000317329	0.02% (0.01%-0.05%)	0.04% (0%-0.3%)	APOs	—	9
OTU198	Clade A.1	0.00028855	0.05% (0.02%-0.12%)	0% (0%-0.01%)	MPOs	—	—
OTU199	Clade A.2	0.0003143	0.01% (0.01%-0.02%)	0.05% (0%-0.45%)	APOs	—	5
OTU200	Clade A.1	0.000290822	0.03% (0.01%-0.1%)	0.03% (0%-0.23%)	UBOs	8	—
OTU201	Clade A.1	0.000290064	0.05% (0.02%-0.09%)	0.01% (0%-0.01%)	MPOs	2	—
OTU202	Clade A.2	0.000306726	0.02% (0.01%-0.03%)	0.05% (0%-0.35%)	APOs	—	1
OTU203	Clade A.2	0.000290822	0.05% (0.01%-0.13%)	0% (0%-0.01%)	MPOs	2	—
OTU204	Clade A.2	0.000307484	0.01% (0%-0.02%)	0.05% (0%-0.23%)	APOs	—	—
OTU205	Clade A.2	0.00029991	0.02% (0.01%-0.03%)	0.04% (0%-0.33%)	UBOs	—	—
OTU206	Clade A.2	0.000293851	0.04% (0.01%-0.13%)	0.01% (0%-0.06%)	MPOs	—	—
OTU207	Clade A.1	0.000296881	0.05% (0.01%-0.18%)	0.01% (0%-0.06%)	UBOs	—	—
OTU208	Clade A.1	0.000287035	0.05% (0.01%-0.19%)	0.01% (0%-0.01%)	MPOs	13 (Hub node)	—
OTU209	Clade B	0.000302939	0% (0%-0.01%)	0.06% (0%-0.25%)	APOs	—	8
OTU210	Clade A.2	0.00032263	0.02% (0.01%-0.06%)	0.05% (0%-0.3%)	APOs	—	—
OTU211	Clade A.1	0.000257499	0.05% (0%-0.18%)	0% (0%-0.01%)	MPOs	—	—
OTU212	Clade A.1	0.000295366	0.05% (0.01%-0.34%)	0.01% (0%-0.02%)	MPOs	6	—
OTU213	Clade A.2	0.000295366	0.02% (0%-0.04%)	0.04% (0%-0.36%)	APOs	—	3
OTU214	Clade A.2	0.000270373	0.05% (0.01%-0.17%)	0% (0%-0.01%)	MPOs	—	—
OTU215	Clade A.2	0.000284763	0.05% (0.01%-0.1%)	0% (0%-0.01%)	MPOs	—	—
OTU216	Clade A.2	0.000293851	0.05% (0%-0.55%)	0.01% (0%-0.01%)	MPOs	—	—
OTU217	Clade A.1	0.000280976	0.03% (0.02%-0.05%)	0.03% (0%-0.19%)	UBOs	—	1
OTU218	Clade A.1	0.000279462	0.05% (0.01%-0.09%)	0% (0%-0.01%)	MPOs	—	—
OTU219	Clade B	0.000290822	0% (0%-0.01%)	0.05% (0.01%-0.19%)	APOs	—	11 (Hub node)
OTU220	Clade B	0.000281734	0% (0%-0.01%)	0.05% (0%-0.26%)	APOs	—	2
OTU221	Clade A.2	0.000275675	0.02% (0.01%-0.02%)	0.04% (0.01%-0.11%)	APOs	—	5
OTU222	Clade A.2	0.000234021	0.04% (0%-0.11%)	0.01% (0%-0.02%)	MPOs	—	—
OTU223	Clade A.2	0.000272645	0.01% (0%-0.01%)	0.05% (0%-0.47%)	APOs	—	3
OTU224	Clade A.2	0.000273403	0.01% (0%-0.02%)	0.04% (0.02%-0.08%)	APOs	—	2
OTU225	Clade B	0.000265829	0.01% (0%-0.13%)	0.04% (0%-0.14%)	UBOs	—	6
OTU226	Clade A.2	0.000256741	0.01% (0%-0.03%)	0.04% (0%-0.31%)	UBOs	—	1
OTU227	Clade A.2	0.000253712	0.05% (0.01%-0.12%)	0% (0%-0.01%)	MPOs	—	—
OTU228	Clade A.2	0.000252954	0.01% (0.01%-0.02%)	0.04% (0.01%-0.19%)	APOs	—	1
OTU229	Clade A.1	0.00023705	0.04% (0.02%-0.07%)	0.01% (0%-0.02%)	MPOs	2	—
OTU230	Clade A.1	0.000231749	0.04% (0%-0.1%)	0.01% (0%-0.04%)	MPOs	2	—
OTU231	Clade A.2	0.000221903	0.04% (0.01%-0.09%)	0.01% (0%-0.02%)	MPOs	—	—
OTU232	Clade A.1	0.000243109	0.03% (0.01%-0.09%)	0.01% (0%-0.11%)	UBOs	—	—
OTU233	Clade A.2	0.000265829	0.02% (0%-0.07%)	0.03% (0%-0.11%)	APOs	—	—
OTU234	Clade A.2	0.000224175	0.04% (0.01%-0.1%)	0.01% (0%-0.02%)	MPOs	—	—
OTU235	Clade A.1	0.000243109	0.01% (0%-0.02%)	0.04% (0%-0.22%)	APOs	—	—
OTU236	Clade B	0.000241594	0.01% (0%-0.03%)	0.04% (0%-0.25%)	APOs	—	2
OTU237	Clade A.1	0.000232506	0.04% (0.01%-0.16%)	0% (0%-0.01%)	MPOs	—	—
OTU238	Clade A.2	0.000233263	0.03% (0%-0.23%)	0.01% (0%-0.07%)	UBOs	—	—
OTU239	Clade A.1	0.0002113	0.04% (0%-0.11%)	0.01% (0%-0.02%)	MPOs	—	—
OTU240	Clade B	0.000233263	0.01% (0%-0.02%)	0.04% (0%-0.13%)	APOs	—	9
OTU241	Clade A.1	0.000221146	0.04% (0.01%-0.08%)	0% (0%-0.02%)	MPOs	—	—
OTU242	Clade A.2	0.000228719	0.01% (0%-0.02%)	0.03% (0%-0.1%)	APOs	—	—
OTU243	Clade A.2	0.000228719	0.01% (0%-0.02%)	0.04% (0%-0.16%)	APOs	—	—
OTU244	Clade A.1	0.0002113	0.04% (0%-0.17%)	0% (0%-0.01%)	MPOs	—	—
OTU245	Clade A.2	0.000224933	0.01% (0%-0.03%)	0.03% (0%-0.26%)	UBOs	—	1
OTU246	Clade A.1	0.000217359	0.04% (0.01%-0.09%)	0% (0%-0.02%)	MPOs	1	—
OTU247	Clade A.1	0.000221146	0.04% (0.01%-0.08%)	0% (0%-0.01%)	MPOs	1	—
OTU248	Clade A.2	0.000229477	0.01% (0%-0.03%)	0.04% (0%-0.33%)	APOs	—	2
OTU249	Clade A.2	0.000212815	0.03% (0%-0.09%)	0.01% (0%-0.08%)	UBOs	1	—
OTU250	Clade B	0.00022266	0.01% (0%-0.05%)	0.03% (0%-0.17%)	UBOs	—	2
OTU251	Clade B	0.000219631	0% (0%-0.01%)	0.04% (0.01%-0.16%)	APOs	—	—
OTU252	Clade A.2	0.000201455	0.04% (0%-0.1%)	0% (0%-0.01%)	MPOs	—	—
OTU253	Clade A.1	0.0002113	0.04% (0.01%-0.06%)	0% (0%-0.02%)	MPOs	—	—
OTU254	Clade A.2	0.000231749	0.01% (0%-0.06%)	0.03% (0%-0.2%)	APOs	—	1
OTU255	Clade A.2	0.000178734	0.03% (0.01%-0.07%)	0% (0%-0.01%)	MPOs	—	—
OTU256	Clade A.2	0.000209786	0.01% (0%-0.03%)	0.03% (0.01%-0.14%)	APOs	—	—
OTU257	Clade A.1	0.000202212	0.04% (0.01%-0.14%)	0.01% (0%-0.02%)	MPOs	—	—
OTU258	Clade A.1	0.000205241	0.04% (0%-0.07%)	0% (0%-0%)	MPOs	4	—
OTU259	Clade B	0.000235535	0.01% (0%-0.06%)	0.04% (0%-0.24%)	APOs	—	4
OTU260	Clade A.2	0.000165859	0.03% (0%-0.11%)	0.01% (0%-0.02%)	MPOs	—	—
OTU261	Clade A.2	0.000195396	0.02% (0%-0.06%)	0.01% (0%-0.04%)	UBOs	—	—
OTU262	Clade A.1	0.000203727	0.01% (0%-0.03%)	0.03% (0%-0.26%)	APOs	—	1
OTU263	Clade A.2	0.000216602	0.01% (0%-0.04%)	0.03% (0%-0.28%)	APOs	—	—
OTU264	Clade A.2	0.000176462	0.03% (0%-0.1%)	0% (0%-0.01%)	MPOs	1	—
OTU265	Clade A.2	0.000197668	0.01% (0%-0.03%)	0.03% (0%-0.3%)	UBOs	—	—
OTU266	Clade A.1	0.000193881	0.03% (0%-0.16%)	0% (0%-0.01%)	MPOs	—	—
OTU267	Clade A.1	0.000180249	0.03% (0.01%-0.1%)	0% (0%-0.01%)	MPOs	4	—
OTU268	Clade A.1	0.000190094	0.04% (0.01%-0.08%)	0% (0%-0.01%)	MPOs	—	—
OTU269	Clade A.2	0.000187065	0.03% (0%-0.09%)	0% (0%-0.01%)	MPOs	1	—
OTU270	Clade B	0.000196153	0% (0%-0.01%)	0.04% (0.01%-0.09%)	APOs	—	—
OTU271	Clade A.1	0.000156771	0.03% (0%-0.12%)	0% (0%-0.01%)	MPOs	—	—
OTU272	Clade A.1	0.000178734	0.02% (0%-0.04%)	0.01% (0%-0.08%)	UBOs	—	—
OTU273	Clade B	0.00019994	0.03% (0%-0.32%)	0.01% (0%-0.01%)	MPOs	—	—
OTU274	Clade B	0.000191609	0.02% (0%-0.08%)	0.02% (0.01%-0.05%)	UBOs	—	—
OTU275	Clade A.1	0.000183278	0.02% (0.01%-0.04%)	0.02% (0%-0.08%)	UBOs	—	—
OTU276	Clade A.2	0.000181764	0.03% (0.01%-0.07%)	0% (0%-0.01%)	MPOs	—	—
OTU277	Clade A.2	0.00019994	0.01% (0%-0.04%)	0.03% (0%-0.17%)	APOs	—	—
OTU278	Clade A.1	0.00016283	0.03% (0%-0.1%)	0% (0%-0.02%)	MPOs	1	—
OTU279	Clade A.2	0.000182521	0.01% (0%-0.05%)	0.02% (0%-0.22%)	UBOs	—	—
OTU280	Clade A.2	0.000178734	0.03% (0%-0.1%)	0% (0%-0.01%)	MPOs	—	—
OTU281	Clade A.1	0.000146926	0.02% (0%-0.08%)	0% (0%-0.01%)	MPOs	2	—
OTU282	Clade A.1	0.000197668	0.04% (0%-0.23%)	0% (0%-0.01%)	MPOs	—	—
OTU283	Clade A.1	0.000159043	0.03% (0%-0.12%)	0.01% (0%-0.02%)	MPOs	—	—
OTU284	Clade A.2	0.000174948	0.01% (0%-0.01%)	0.03% (0%-0.19%)	APOs	—	—
OTU285	Clade A.1	0.000176462	0.03% (0%-0.06%)	0.01% (0%-0.07%)	UBOs	—	—
OTU286	Clade A.1	0.000165859	0.03% (0.01%-0.05%)	0.01% (0%-0.02%)	MPOs	2	—
OTU287	Clade A.2	0.000171161	0.02% (0.01%-0.05%)	0.01% (0%-0.02%)	MPOs	—	—
OTU288	Clade A.2	0.000175705	0.01% (0%-0.02%)	0.02% (0%-0.15%)	APOs	—	—
OTU289	Clade A.2	0.000169646	0.02% (0.01%-0.06%)	0.01% (0%-0.05%)	UBOs	—	—
OTU290	Clade A.1	0.000165102	0.03% (0%-0.19%)	0% (0%-0.01%)	MPOs	—	—
OTU291	Clade A.1	0.000158286	0.03% (0.01%-0.06%)	0% (0%-0.01%)	MPOs	4	—
OTU292	Clade B	0.000175705	0% (0%-0.01%)	0.03% (0%-0.17%)	UBOs	—	8
OTU293	Clade B	0.000174948	0% (0%-0.01%)	0.03% (0%-0.24%)	APOs	—	8
OTU294	Clade B	0.000173433	0.02% (0%-0.14%)	0.01% (0%-0.02%)	UBOs	—	—
OTU295	Clade A.2	0.000176462	0.01% (0%-0.02%)	0.03% (0%-0.15%)	APOs	—	1
OTU296	Clade A.2	0.000162073	0.03% (0%-0.06%)	0.01% (0%-0.02%)	MPOs	—	—
OTU297	Clade A.2	0.000163587	0.03% (0.01%-0.06%)	0% (0%-0.01%)	MPOs	—	—
OTU298	Clade A.2	0.000186308	0.01% (0%-0.04%)	0.03% (0%-0.1%)	APOs	—	1
OTU299	Clade A.1	0.000147683	0.03% (0%-0.04%)	0% (0%-0%)	MPOs	—	—
OTU300	Clade A.2	0.000163587	0.03% (0.01%-0.08%)	0% (0%-0.01%)	MPOs	—	—
OTU301	Clade A.1	0.000168131	0.03% (0.01%-0.07%)	0% (0%-0.01%)	MPOs	—	—
OTU302	Clade A.2	0.000168889	0.01% (0%-0.03%)	0.03% (0%-0.24%)	APOs	—	—
OTU303	Clade A.2	0.000177977	0.01% (0%-0.03%)	0.03% (0.01%-0.07%)	APOs	—	—
OTU304	Clade A.1	0.000136323	0.02% (0%-0.04%)	0.01% (0%-0.03%)	UBOs	1	—
OTU305	Clade B	0.000168131	0.01% (0%-0.03%)	0.03% (0%-0.17%)	UBOs	—	4
OTU306	Clade A.2	0.000172675	0.02% (0%-0.05%)	0.01% (0%-0.03%)	UBOs	—	—
OTU307	Clade A.1	0.000137837	0.03% (0.01%-0.04%)	0% (0%-0.01%)	MPOs	—	—
OTU308	Clade B	0.000165859	0% (0%-0%)	0.03% (0%-0.09%)	APOs	—	—
OTU309	Clade A.2	0.000156771	0.01% (0%-0.01%)	0.02% (0%-0.11%)	APOs	—	2
OTU310	Clade A.2	0.000160558	0.01% (0%-0.03%)	0.02% (0%-0.07%)	APOs	—	—
OTU311	Clade A.2	0.000158286	0.01% (0%-0.02%)	0.02% (0%-0.19%)	APOs	—	—
OTU312	Clade A.2	0.000161315	0.01% (0%-0.02%)	0.03% (0%-0.09%)	APOs	—	5
OTU313	Clade A.2	0.000145411	0.03% (0.01%-0.06%)	0% (0%-0.02%)	MPOs	1	—
OTU314	Clade A.2	0.00015147	0.03% (0.01%-0.06%)	0% (0%-0.02%)	MPOs	—	—
OTU315	Clade B	0.000154499	0.01% (0%-0.01%)	0.02% (0%-0.18%)	APOs	—	2
OTU316	Clade A.2	0.000149198	0.01% (0%-0.01%)	0.02% (0.01%-0.04%)	APOs	—	2
OTU317	Clade A.2	0.000149198	0.01% (0%-0.02%)	0.02% (0%-0.13%)	UBOs	—	—
OTU318	Clade A.2	0.000152984	0.01% (0%-0.02%)	0.02% (0%-0.06%)	APOs	—	—
OTU319	Clade A.2	0.000143896	0.02% (0.01%-0.08%)	0% (0%-0.01%)	MPOs	1	—
OTU320	Clade A.1	0.000140109	0.02% (0.01%-0.05%)	0% (0%-0.01%)	MPOs	—	—
OTU321	Clade A.1	0.000149198	0.03% (0%-0.18%)	0% (0%-0%)	UBOs	3	—
OTU322	Clade A.2	0.000146168	0.03% (0%-0.18%)	0% (0%-0.01%)	MPOs	—	—
OTU323	Clade A.2	0.000149198	0.01% (0%-0.02%)	0.02% (0%-0.04%)	APOs	—	—
OTU324	Clade A.2	0.000149198	0.02% (0%-0.04%)	0.01% (0%-0.03%)	UBOs	—	—
OTU325	Clade A.1	0.000135565	0.02% (0%-0.1%)	0% (0%-0.01%)	MPOs	3	—
OTU326	Clade A.2	0.000144654	0.01% (0%-0.02%)	0.02% (0%-0.16%)	UBOs	—	—
OTU327	Clade A.2	0.000146926	0.01% (0%-0.01%)	0.02% (0%-0.22%)	APOs	—	2
OTU328	Clade A.2	0.000141624	0.03% (0%-0.07%)	0% (0%-0%)	MPOs	—	—
OTU329	Clade A.1	0.000140109	0.03% (0%-0.06%)	0% (0%-0.01%)	MPOs	1	—
OTU330	Clade A.1	0.000141624	0.01% (0%-0.02%)	0.02% (0%-0.14%)	UBOs	—	—
OTU331	Clade A.1	0.000129507	0.02% (0.01%-0.07%)	0% (0%-0.01%)	MPOs	2	—
OTU332	Clade A.1	0.000139352	0.01% (0%-0.02%)	0.02% (0%-0.17%)	APOs	—	—
OTU333	Clade A.2	0.000135565	0.02% (0.01%-0.03%)	0.01% (0%-0.04%)	UBOs	—	2
OTU334	Clade A.2	0.000146168	0.02% (0%-0.08%)	0.01% (0%-0.03%)	UBOs	—	—
OTU335	Clade A.1	0.000135565	0.01% (0%-0.03%)	0.02% (0%-0.17%)	UBOs	—	—
OTU336	Clade A.1	0.000136323	0.02% (0%-0.03%)	0.01% (0%-0.04%)	UBOs	—	—
OTU337	Clade A.2	0.000135565	0.02% (0%-0.06%)	0% (0%-0.02%)	MPOs	1	—
OTU338	Clade A.2	0.00013708	0.01% (0%-0.02%)	0.02% (0%-0.04%)	APOs	—	—
OTU339	Clade B	0.000141624	0% (0%-0.01%)	0.03% (0.01%-0.07%)	APOs	—	9
OTU340	Clade A.1	0.000131021	0.02% (0%-0.06%)	0% (0%-0%)	MPOs	—	—
OTU341	Clade A.2	0.000140109	0.02% (0%-0.09%)	0% (0%-0.01%)	MPOs	1	—
OTU342	Clade A.2	0.000131021	0.02% (0%-0.05%)	0% (0%-0.01%)	MPOs	—	—
OTU343	Clade A.1	0.00012572	0.02% (0%-0.08%)	0% (0%-0%)	MPOs	7	—
OTU344	Clade A.1	0.000123448	0.02% (0.01%-0.04%)	0% (0%-0%)	MPOs	—	—
OTU345	Clade A.1	0.000132536	0.02% (0%-0.05%)	0% (0%-0%)	MPOs	—	—
OTU346	Clade A.1	0.000138595	0.03% (0%-0.13%)	0% (0%-0%)	MPOs	—	—
OTU347	Clade A.2	0.000132536	0.01% (0%-0.01%)	0.02% (0%-0.07%)	APOs	—	—
OTU348	Clade A.2	0.000124205	0.02% (0.01%-0.03%)	0% (0%-0.01%)	MPOs	—	—
OTU349	Clade A.2	0.000136323	0% (0%-0.01%)	0.02% (0%-0.16%)	APOs	—	—
OTU350	Clade B	0.000142382	0% (0%-0.01%)	0.03% (0%-0.1%)	UBOs	—	6
OTU351	Clade A.1	0.000121176	0.02% (0%-0.05%)	0% (0%-0.01%)	MPOs	1	—
OTU352	Clade A.2	0.000134808	0.01% (0%-0.02%)	0.02% (0%-0.04%)	APOs	—	—
OTU353	Clade B	0.000136323	0% (0%-0.01%)	0.03% (0%-0.07%)	APOs	—	1
OTU354	Clade A.2	0.000134051	0% (0%-0.01%)	0.02% (0%-0.17%)	APOs	—	—
OTU355	Clade A.2	0.000134051	0.01% (0%-0.01%)	0.02% (0%-0.09%)	APOs	—	—
OTU356	Clade B	0.000134808	0.02% (0%-0.21%)	0.01% (0%-0.01%)	MPOs	—	—
OTU357	Clade B	0.000137837	0% (0%-0.01%)	0.03% (0%-0.05%)	APOs	—	7
OTU358	Clade A.2	0.000118904	0.02% (0.01%-0.03%)	0.01% (0%-0.03%)	UBOs	—	—
OTU359	Clade A.1	0.000127992	0.02% (0%-0.08%)	0% (0%-0%)	UBOs	—	—
OTU360	Clade A.1	0.000121933	0.02% (0.01%-0.06%)	0.01% (0%-0.02%)	MPOs	—	—
OTU361	Clade A.1	0.000127992	0.02% (0%-0.06%)	0% (0%-0%)	MPOs	—	—
OTU362	Clade A.1	0.000130264	0.01% (0%-0.02%)	0.01% (0%-0.1%)	UBOs	—	—
OTU363	Clade A.1	0.000130264	0.01% (0%-0.02%)	0.02% (0%-0.12%)	APOs	—	1
OTU364	Clade A.2	0.000130264	0% (0%-0.01%)	0.02% (0%-0.22%)	APOs	—	3
OTU365	Clade B	0.000131779	0% (0%-0.01%)	0.02% (0%-0.2%)	APOs	—	6
OTU366	Clade A.2	0.000127235	0.01% (0%-0.02%)	0.02% (0%-0.08%)	UBOs	—	—
OTU367	Clade A.1	0.000128749	0.01% (0%-0.03%)	0.02% (0%-0.15%)	UBOs	—	—
OTU368	Clade A.2	0.000129507	0% (0%-0.01%)	0.02% (0%-0.2%)	APOs	—	2
OTU369	Clade A.2	0.000128749	0% (0%-0.01%)	0.02% (0%-0.18%)	APOs	—	—
OTU370	Clade B	0.000144654	0.01% (0%-0.04%)	0.02% (0%-0.07%)	APOs	—	—
OTU371	Clade A.1	0.00011436	0.01% (0%-0.08%)	0.01% (0%-0.06%)	UBOs	—	—
OTU372	Clade A.2	0.000128749	0% (0%-0.01%)	0.02% (0%-0.09%)	APOs	—	—
OTU373	Clade A.1	0.000118904	0.02% (0%-0.07%)	0% (0%-0%)	MPOs	—	—
OTU374	Clade A.2	0.000124963	0.02% (0%-0.05%)	0% (0%-0.01%)	MPOs	—	—
OTU375	Clade B	0.000126477	0% (0%-0%)	0.02% (0%-0.16%)	APOs	—	4
OTU376	Clade A.2	0.000119661	0.01% (0%-0.02%)	0.02% (0%-0.14%)	APOs	—	—
OTU377	Clade A.1	0.000123448	0.01% (0%-0.08%)	0.01% (0%-0.1%)	UBOs	—	—
OTU378	Clade A.1	0.000124205	0.02% (0%-0.13%)	0.01% (0%-0.05%)	UBOs	—	—
OTU379	Clade A.2	0.00012572	0.02% (0%-0.1%)	0% (0%-0.01%)	MPOs	—	—
OTU380	Clade A.2	0.000124963	0.01% (0%-0.02%)	0.02% (0%-0.04%)	APOs	—	—
OTU381	Clade A.1	0.000105271	0.02% (0%-0.06%)	0% (0%-0.01%)	MPOs	—	—
OTU382	Clade A.2	0.000119661	0.01% (0%-0.02%)	0.01% (0%-0.05%)	UBOs	—	—
OTU383	Clade A.2	0.000119661	0.01% (0%-0.03%)	0.01% (0%-0.04%)	UBOs	—	—
OTU384	Clade B	0.000123448	0% (0%-0%)	0.02% (0%-0.13%)	UBOs	—	2
OTU385	Clade A.2	0.000113602	0% (0%-0.01%)	0.02% (0%-0.06%)	APOs	—	—
OTU386	Clade A.1	0.000118904	0.02% (0.01%-0.06%)	0% (0%-0%)	MPOs	—	—
OTU387	Clade A.2	0.000121176	0% (0%-0.01%)	0.02% (0%-0.05%)	APOs	—	—
OTU388	Clade A.2	0.00012572	0.01% (0%-0.02%)	0.02% (0%-0.06%)	APOs	—	1
OTU389	Clade A.2	0.00012572	0.02% (0.01%-0.04%)	0% (0%-0.01%)	MPOs	—	—
OTU390	Clade A.1	0.000110573	0.02% (0%-0.1%)	0% (0%-0.01%)	MPOs	—	—
OTU391	Clade A.1	0.000101485	0.02% (0%-0.05%)	0% (0%-0%)	MPOs	—	—
OTU392	Clade A.2	0.000118146	0.02% (0%-0.08%)	0% (0%-0.01%)	MPOs	—	—
OTU393	Clade A.2	0.000118904	0% (0%-0.01%)	0.02% (0%-0.08%)	APOs	—	—
OTU394	Clade B	0.000116632	0% (0%-0.01%)	0.02% (0%-0.06%)	APOs	—	—
OTU395	Clade A.2	0.000117389	0.01% (0%-0.01%)	0.02% (0%-0.12%)	UBOs	—	—
OTU396	Clade A.1	0.000112088	0.02% (0%-0.08%)	0% (0%-0.01%)	MPOs	—	—
OTU397	Clade A.2	0.00012269	0.01% (0%-0.02%)	0.02% (0%-0.12%)	APOs	—	—
OTU398	Clade A.2	0.000107543	0.02% (0.01%-0.03%)	0% (0%-0.01%)	MPOs	—	—
OTU399	Clade A.1	9.84553e-05	0.02% (0%-0.05%)	0% (0%-0%)	MPOs	—	—
OTU400	Clade A.2	0.000112088	0.01% (0%-0.05%)	0.01% (0%-0.05%)	UBOs	—	—
OTU401	Clade A.1	7.57349e-05	0.01% (0%-0.02%)	0.01% (0%-0.06%)	UBOs	—	—
OTU402	Clade A.1	9.31539e-05	0.02% (0%-0.06%)	0% (0%-0%)	MPOs	—	—
OTU403	Clade A.2	0.000113602	0% (0%-0.01%)	0.02% (0%-0.13%)	APOs	—	2
OTU404	Clade A.2	0.000113602	0.01% (0%-0.02%)	0.02% (0%-0.03%)	APOs	—	—
OTU405	Clade A.2	0.000112845	0.02% (0%-0.05%)	0% (0%-0.01%)	MPOs	—	—
OTU406	Clade A.1	0.000106029	0.02% (0.01%-0.03%)	0% (0%-0.01%)	UBOs	—	—
OTU407	Clade A.2	0.000102999	0.02% (0.01%-0.03%)	0% (0%-0%)	MPOs	—	—
OTU408	Clade A.2	0.00011133	0.02% (0%-0.04%)	0% (0%-0.01%)	MPOs	—	—
OTU409	Clade A.2	0.000112088	0% (0%-0.01%)	0.02% (0%-0.14%)	APOs	—	—
OTU410	Clade A.2	0.000106029	0.01% (0%-0.02%)	0.01% (0%-0.03%)	UBOs	—	—
OTU411	Clade B	0.000110573	0% (0%-0.01%)	0.02% (0%-0.11%)	APOs	—	1
OTU412	Clade A.2	0.000110573	0.01% (0%-0.02%)	0.02% (0%-0.1%)	UBOs	—	—
OTU413	Clade A.2	0.000109816	0% (0%-0.01%)	0.02% (0%-0.18%)	APOs	—	—
OTU414	Clade A.2	9.69406e-05	0.02% (0%-0.03%)	0% (0%-0.02%)	MPOs	—	—
OTU415	Clade A.1	0.000108301	0.01% (0%-0.01%)	0.01% (0%-0.14%)	APOs	—	—
OTU416	Clade B	0.000116632	0% (0%-0.02%)	0.02% (0%-0.06%)	APOs	—	—
OTU417	Clade A.1	8.4823e-05	0.02% (0%-0.07%)	0% (0%-0%)	MPOs	—	—
OTU418	Clade A.2	0.000108301	0.01% (0%-0.01%)	0.02% (0%-0.03%)	APOs	—	—
OTU419	Clade A.2	9.39112e-05	0.02% (0%-0.05%)	0% (0%-0.01%)	MPOs	—	—
OTU420	Clade A.1	9.54259e-05	0.02% (0%-0.06%)	0% (0%-0%)	MPOs	—	—
OTU421	Clade A.2	9.997e-05	0.02% (0%-0.06%)	0% (0%-0.02%)	UBOs	—	—
OTU422	Clade A.2	0.000104514	0% (0%-0.01%)	0.02% (0%-0.07%)	APOs	—	1
OTU423	Clade A.2	0.000103757	0% (0%-0.01%)	0.02% (0%-0.07%)	APOs	—	—
OTU424	Clade A.2	9.92127e-05	0.01% (0%-0.02%)	0.01% (0%-0.11%)	UBOs	—	—
OTU425	Clade A.2	0.000101485	0.01% (0%-0.02%)	0.01% (0%-0.1%)	APOs	—	—
OTU426	Clade A.2	0.000103757	0% (0%-0.01%)	0.02% (0%-0.11%)	APOs	—	—
OTU427	Clade A.2	0.000102242	0% (0%-0.01%)	0.02% (0%-0.07%)	APOs	—	—
OTU428	Clade A.2	9.7698e-05	0.02% (0%-0.04%)	0% (0%-0.01%)	MPOs	—	—
OTU429	Clade A.1	8.63377e-05	0.01% (0%-0.03%)	0% (0%-0%)	MPOs	—	—
OTU430	Clade A.2	9.46686e-05	0.01% (0%-0.03%)	0.01% (0%-0.02%)	UBOs	—	—
OTU431	Clade A.2	0.000100727	0.01% (0%-0.02%)	0.01% (0%-0.09%)	UBOs	—	—
OTU432	Clade A.2	0.000104514	0% (0%-0.01%)	0.02% (0%-0.17%)	APOs	—	—
OTU433	Clade A.2	0.000104514	0% (0%-0%)	0.02% (0%-0.07%)	APOs	—	1
OTU434	Clade A.2	9.84553e-05	0.01% (0%-0.01%)	0.01% (0%-0.03%)	APOs	—	—
OTU435	Clade A.2	8.86098e-05	0.01% (0%-0.02%)	0% (0%-0.01%)	MPOs	—	—
OTU436	Clade A.2	9.84553e-05	0.01% (0%-0.02%)	0.01% (0%-0.06%)	APOs	—	1
OTU437	Clade B	0.000101485	0.01% (0%-0.15%)	0.01% (0%-0.02%)	UBOs	—	—
OTU438	Clade A.1	9.61833e-05	0.02% (0%-0.08%)	0% (0%-0%)	MPOs	—	—
OTU439	Clade A.1	9.69406e-05	0.02% (0%-0.03%)	0% (0%-0%)	MPOs	—	—
OTU440	Clade B	9.997e-05	0.02% (0%-0.15%)	0% (0%-0.02%)	UBOs	—	—
OTU441	Clade B	0.000101485	0% (0%-0%)	0.02% (0%-0.12%)	UBOs	—	6
OTU442	Clade A.2	9.54259e-05	0.01% (0%-0.02%)	0.01% (0%-0.02%)	UBOs	—	—
OTU443	Clade A.2	9.39112e-05	0% (0%-0.01%)	0.01% (0%-0.08%)	APOs	—	—
OTU444	Clade A.1	9.46686e-05	0.01% (0%-0.03%)	0% (0%-0.01%)	MPOs	—	—
OTU445	Clade A.2	9.54259e-05	0% (0%-0.01%)	0.02% (0%-0.14%)	APOs	—	—
OTU446	Clade A.1	9.23965e-05	0.02% (0.01%-0.03%)	0% (0%-0.01%)	MPOs	—	—
OTU447	Clade A.1	8.70951e-05	0.01% (0%-0.02%)	0% (0%-0.01%)	MPOs	—	—
OTU448	Clade A.2	8.86098e-05	0.01% (0%-0.05%)	0.01% (0%-0.02%)	UBOs	—	—
OTU449	Clade B	0.000104514	0% (0%-0.02%)	0.02% (0%-0.09%)	APOs	—	—
OTU450	Clade A.2	9.23965e-05	0.01% (0%-0.01%)	0.01% (0%-0.07%)	UBOs	—	—
OTU451	Clade A.2	8.4823e-05	0.01% (0%-0.04%)	0% (0%-0.02%)	UBOs	—	—
OTU452	Clade A.2	9.39112e-05	0% (0%-0.01%)	0.02% (0%-0.1%)	APOs	—	—
OTU453	Clade A.2	9.46686e-05	0% (0%-0.01%)	0.01% (0%-0.1%)	APOs	—	—
OTU454	Clade A.2	9.31539e-05	0.01% (0%-0.04%)	0% (0%-0.01%)	MPOs	—	—
OTU455	Clade B	9.39112e-05	0% (0%-0%)	0.02% (0%-0.04%)	UBOs	—	6
OTU456	Clade A.2	8.78524e-05	0.02% (0%-0.04%)	0% (0%-0%)	UBOs	—	—
OTU457	Clade A.2	0.000121933	0.02% (0%-0.09%)	0% (0%-0.01%)	MPOs	—	—
OTU458	Clade A.1	5.30144e-05	0.01% (0%-0.01%)	0% (0%-0.01%)	MPOs	—	—
OTU459	Clade A.2	8.93671e-05	0% (0%-0%)	0.02% (0%-0.11%)	APOs	—	—
OTU460	Clade B	9.39112e-05	0.01% (0%-0.11%)	0.01% (0%-0.03%)	UBOs	—	—
OTU461	Clade A.1	9.08818e-05	0.01% (0%-0.06%)	0.01% (0%-0.06%)	UBOs	—	—
OTU462	Clade A.1	9.01245e-05	0.02% (0%-0.05%)	0% (0%-0%)	MPOs	—	—
OTU463	Clade A.1	8.17936e-05	0.01% (0.01%-0.03%)	0% (0%-0.01%)	MPOs	—	—
OTU464	Clade A.2	8.93671e-05	0.01% (0%-0.01%)	0.01% (0%-0.07%)	APOs	—	—
OTU465	Clade A.2	9.01245e-05	0.01% (0%-0.05%)	0.01% (0%-0.02%)	MPOs	—	—
OTU466	Clade B	9.01245e-05	0.01% (0%-0.09%)	0.01% (0%-0.04%)	UBOs	—	—
OTU467	Clade A.2	8.70951e-05	0% (0%-0.01%)	0.01% (0%-0.11%)	APOs	—	—
OTU468	Clade A.2	8.93671e-05	0% (0%-0.01%)	0.01% (0%-0.04%)	APOs	—	—
OTU469	Clade B	8.93671e-05	0% (0%-0%)	0.02% (0%-0.05%)	UBOs	—	1
OTU470	Clade A.1	8.55804e-05	0.02% (0%-0.06%)	0% (0%-0%)	MPOs	—	—
OTU471	Clade A.2	8.33083e-05	0.01% (0%-0.02%)	0% (0%-0.02%)	UBOs	—	—
OTU472	Clade A.2	8.70951e-05	0% (0%-0.01%)	0.01% (0%-0.03%)	APOs	—	—
OTU473	Clade A.1	7.87642e-05	0.02% (0%-0.04%)	0% (0%-0%)	UBOs	—	—
OTU474	Clade A.2	8.33083e-05	0% (0%-0.01%)	0.01% (0%-0.04%)	APOs	—	—
OTU475	Clade B	8.63377e-05	0% (0%-0%)	0.02% (0%-0.07%)	UBOs	—	9
OTU476	Clade A.2	8.4823e-05	0% (0%-0%)	0.01% (0%-0.06%)	APOs	—	1
OTU477	Clade A.2	8.55804e-05	0.01% (0%-0.02%)	0.01% (0%-0.03%)	APOs	—	—
OTU478	Clade A.2	8.2551e-05	0% (0%-0.01%)	0.01% (0%-0.07%)	APOs	—	—
OTU479	Clade A.1	7.80069e-05	0.01% (0%-0.03%)	0.01% (0%-0.03%)	UBOs	—	—
OTU480	Clade B	8.33083e-05	0% (0%-0%)	0.02% (0%-0.07%)	UBOs	—	—
OTU481	Clade A.2	8.33083e-05	0% (0%-0%)	0.01% (0%-0.04%)	APOs	—	—
OTU482	Clade A.1	7.72496e-05	0.01% (0%-0.02%)	0.01% (0%-0.04%)	APOs	—	—
OTU483	Clade A.2	7.64922e-05	0.01% (0%-0.01%)	0.01% (0%-0.04%)	UBOs	—	—
OTU484	Clade A.1	8.2551e-05	0.01% (0%-0.02%)	0.01% (0%-0.02%)	UBOs	—	—
OTU485	Clade A.2	7.80069e-05	0.01% (0%-0.03%)	0% (0%-0%)	MPOs	—	—
OTU486	Clade A.2	6.89187e-05	0.01% (0%-0.03%)	0% (0%-0%)	MPOs	—	—
OTU487	Clade B	8.10363e-05	0% (0%-0%)	0.01% (0%-0.04%)	APOs	—	4
OTU488	Clade A.2	7.87642e-05	0.01% (0%-0.03%)	0.01% (0%-0.02%)	UBOs	—	—
OTU489	Clade A.1	7.27055e-05	0.01% (0%-0.07%)	0% (0%-0.01%)	MPOs	—	—
OTU490	Clade A.2	7.95216e-05	0% (0%-0%)	0.01% (0%-0.15%)	APOs	—	—
OTU491	Clade A.2	7.95216e-05	0% (0%-0.01%)	0.01% (0%-0.07%)	UBOs	—	—
OTU492	Clade A.1	7.19481e-05	0.01% (0%-0.03%)	0% (0%-0.02%)	UBOs	—	—
OTU493	Clade B	8.55804e-05	0% (0%-0.02%)	0.02% (0%-0.07%)	UBOs	—	—
OTU494	Clade A.2	6.81614e-05	0.01% (0%-0.02%)	0.01% (0%-0.03%)	UBOs	—	—
OTU495	Clade A.2	7.64922e-05	0% (0%-0.02%)	0.01% (0%-0.09%)	UBOs	—	—
OTU496	Clade A.1	7.04334e-05	0.01% (0%-0.03%)	0% (0%-0.01%)	MPOs	—	—
OTU497	Clade A.2	7.95216e-05	0% (0%-0.01%)	0.01% (0%-0.06%)	APOs	—	—
OTU498	Clade A.1	6.43746e-05	0.01% (0%-0.06%)	0% (0%-0%)	UBOs	—	—
OTU499	Clade B	7.72496e-05	0% (0%-0%)	0.01% (0%-0.11%)	APOs	—	—
OTU500	Clade A.2	7.49775e-05	0% (0%-0%)	0.01% (0%-0.11%)	APOs	—	—
OTU501	Clade A.2	7.49775e-05	0% (0%-0.01%)	0.01% (0%-0.06%)	APOs	—	—
OTU502	Clade A.2	7.49775e-05	0.01% (0%-0.01%)	0.01% (0%-0.09%)	UBOs	—	—
OTU503	Clade A.2	7.34628e-05	0% (0%-0%)	0.01% (0%-0.11%)	APOs	—	—
OTU504	Clade A.2	7.49775e-05	0% (0%-0.01%)	0.01% (0%-0.02%)	APOs	—	—
OTU505	Clade A.2	7.19481e-05	0% (0%-0.01%)	0.01% (0%-0.07%)	UBOs	—	—
OTU506	Clade A.2	7.34628e-05	0% (0%-0.01%)	0.01% (0%-0.09%)	APOs	—	—
OTU507	Clade B	7.42202e-05	0% (0%-0%)	0.01% (0%-0.1%)	APOs	—	—
OTU508	Clade A.1	7.19481e-05	0.01% (0%-0.07%)	0% (0%-0%)	MPOs	—	—
OTU509	Clade A.2	6.96761e-05	0.01% (0%-0.03%)	0% (0%-0.01%)	UBOs	—	—
OTU510	Clade A.2	7.19481e-05	0% (0%-0%)	0.01% (0%-0.09%)	APOs	—	—
OTU511	Clade A.2	7.19481e-05	0% (0%-0.01%)	0.01% (0%-0.04%)	APOs	—	—
OTU512	Clade A.2	6.96761e-05	0% (0%-0.01%)	0.01% (0%-0.06%)	APOs	—	—
OTU513	Clade A.1	6.89187e-05	0.01% (0%-0.01%)	0.01% (0%-0.02%)	UBOs	—	—
OTU514	Clade A.2	7.42202e-05	0.01% (0%-0.01%)	0.01% (0%-0.05%)	APOs	—	—
OTU515	Clade A.1	6.43746e-05	0.01% (0%-0.03%)	0% (0%-0.01%)	MPOs	—	—
OTU516	Clade B	7.04334e-05	0% (0%-0%)	0.01% (0%-0.03%)	UBOs	—	—
OTU517	Clade B	6.96761e-05	0% (0%-0%)	0.01% (0%-0.1%)	UBOs	—	—
OTU518	Clade B	6.96761e-05	0% (0%-0%)	0.01% (0%-0.04%)	UBOs	—	—
OTU519	Clade A.2	6.81614e-05	0% (0%-0.01%)	0.01% (0%-0.02%)	APOs	—	—
OTU520	Clade A.2	6.36173e-05	0.01% (0%-0.01%)	0.01% (0%-0.05%)	UBOs	—	—
OTU521	Clade A.2	6.66467e-05	0% (0%-0.01%)	0.01% (0%-0.01%)	UBOs	—	—
OTU522	Clade A.2	6.7404e-05	0% (0%-0.01%)	0.01% (0%-0.04%)	APOs	—	—
OTU523	Clade A.1	6.66467e-05	0% (0%-0.01%)	0.01% (0%-0.08%)	UBOs	—	—
OTU524	Clade A.1	6.28599e-05	0.01% (0%-0.06%)	0% (0%-0%)	MPOs	—	—
OTU525	Clade A.2	6.5132e-05	0% (0%-0.01%)	0.01% (0%-0.03%)	APOs	—	—
OTU526	Clade A.2	6.58893e-05	0% (0%-0.01%)	0.01% (0%-0.1%)	APOs	—	—
OTU527	Clade A.2	6.28599e-05	0.01% (0%-0.02%)	0% (0%-0.02%)	UBOs	—	—
OTU528	Clade A.1	6.13452e-05	0.01% (0%-0.02%)	0% (0%-0.03%)	UBOs	—	—
OTU529	Clade A.2	6.05879e-05	0% (0%-0%)	0.01% (0%-0.1%)	APOs	—	—
OTU530	Clade B	6.13452e-05	0% (0%-0.04%)	0.01% (0%-0.02%)	UBOs	—	—
OTU531	Clade A.2	5.98305e-05	0% (0%-0.01%)	0.01% (0%-0.03%)	UBOs	—	—
OTU532	Clade A.1	5.83158e-05	0.01% (0%-0.01%)	0.01% (0%-0.03%)	UBOs	—	—
OTU533	Clade A.2	5.68011e-05	0% (0%-0%)	0.01% (0%-0.05%)	APOs	—	—
OTU534	Clade A.2	5.90732e-05	0% (0%-0%)	0.01% (0%-0.05%)	APOs	—	—
OTU535	Clade A.2	5.90732e-05	0% (0%-0.01%)	0.01% (0%-0.06%)	UBOs	—	—
OTU536	Clade B	5.83158e-05	0% (0%-0%)	0.01% (0%-0.03%)	APOs	—	—
OTU537	Clade B	5.75585e-05	0% (0%-0%)	0.01% (0%-0.07%)	UBOs	—	—
OTU538	Clade B	5.75585e-05	0% (0%-0%)	0.01% (0%-0.06%)	UBOs	—	—
OTU539	Clade B	5.75585e-05	0% (0%-0%)	0.01% (0%-0.02%)	APOs	—	—
OTU540	Clade B	5.07424e-05	0% (0%-0%)	0.01% (0%-0.04%)	APOs	—	—
OTU541	Clade A.2	5.22571e-05	0% (0%-0%)	0.01% (0%-0.09%)	APOs	—	—
OTU542	Clade A.2	5.07424e-05	0% (0%-0%)	0.01% (0%-0.05%)	UBOs	—	—
OTU543	Clade B	5.22571e-05	0% (0%-0%)	0.01% (0%-0.03%)	UBOs	—	—
OTU544	Clade A.2	5.07424e-05	0% (0%-0%)	0.01% (0%-0.07%)	APOs	—	—
OTU545	Clade A.2	4.92277e-05	0% (0%-0%)	0.01% (0%-0.04%)	APOs	—	—
OTU546	Clade A.2	4.9985e-05	0% (0%-0.01%)	0.01% (0%-0.03%)	APOs	—	—

## Sheet: Table S4
Supplementary Table S4 DistLM analysis of the relationship between soil properties and community structure of comammox.
Variable	pseudo-F	P	Var%		Variable	pseudo-F	P	Var%	Cum%
Variable individually					Variable fitted sequentially
Salinity	24.1846	0.001	0.2743		Salinity	24.1846	0.001	0.2743	0.2743
OM	13.0511	0.001	0.1694		OM	8.83	0.001	0.0892	0.3635
NO3--N	8.6799	0.001	0.1194		NO3--N	2.6664	0.005	0.0266	0.3901
pH	3.7371	0.011	0.0552		pH	2.7001	0.008	0.0255	0.4156
NH4+-N	1.7605	0.11	0.0268		NH4+-N	2.1223	0.012	0.02	0.4355

## Sheet: Table S5
Supplementary Table S5 Topological features statistics of empirical and randomized networks.
Topology	Mudflat	Agricultural soil
Nodes	122	179
Edges	292	609
Density	0.04	0.04
Average degree	4.8	6.8
Average Path length	4.64	3.84
Global clustering coefficient	0.48 (0.04)	0.39 (0.04)
Average clustering coefficient	0.56 (0.04)	0.59 (0.04)
Centralization of degree	0.13 (0.05)	0.12 (0.04)
Centralization of betweenness	0.3 (0.06)	0.12 (0.03)
Centralization of eigenvector centrality	0.9 (0.66)	0.83 (0.61)
Modularity	0.65 (0.42)	0.59 (0.35)

## Sheet: Table S6
Supplementary Table S6 The number of nodes and node features in networks of mudflat and agricultural soil.
Nodes features	Mudflat network				Agricultural soil network
	Clade A.1	Clade A.2	Clade B		Clade A.1	Clade A.2	Clade B
Nodes (MPOsa/ APOsb/ UBOsc)	66 (58/ 0/ 8)	44 (31/ 6/ 7)	12 (0/ 10/ 2)		29 (22/ 0/ 7)	98 (17/ 71/ 10)	52 (0/ 40/ 12)
Average degree	6.4	2.95	2.67		7.38	5.48	8.98
Hub nodes (Degree>10)	15	1	0		11	17	19
Betweeness centrality	125.55	227.75	45.21		195.76	219.79	262.64
a MPOs represent mudflat-preferred OTUs; bAPOs represent agricultural soil-preferred OTUs; cUBOs represent the ubiquitous OTUs.

## Sheet: Table S7
Supplementary Table S7 The numbers of connections in networks of mudflat and agricultural soil.
Connections	Mudflat network	Agrucultural soil network
Total connections	292	609
Positive connections	264 (90.4%)	545 (89.5%)
Negative connections	44 (9.6%)	64 (10.5%)
Connections within each cladea	248 (84.9%)	506 (83.1%)
Connections between each cladeb	44 (15.1%)	103 (16.9%)
aThe number of connections within each clade include connections within clade A.1, connections within clade A.2, and connections within clade B. bThe number of conncetions between each clade include connections between clade A.1 and clade A.2, between clade A.1 and clade B, and between clade A.2 and clade B. The numbers in parentheses indicate the proportions of connections in the total number of…

## Sheet: Table S8
Supplementary Table S8 The number of connections between ecological clusters in networks of mudflat and agricultural soil.
Connections (Positive/ Negative)a	Mudflat network				Agrucultural soil network
	MPOs	APOs	UBOs		MPOs	APOs	UBOs
MPOsb	184 (92%/ 8%)	12 (17%/83%)	71 (89%/ 11%)		112 (100%/ 0%)	67 (30%/ 70%)	53 (100%/ 0%)
APOsc		15 (100%/ 0%)	4 (100%/ 0%)			290 (93%/ 7%)	74 (95%/ 5%)
UBOsd			6 (100%/ 0%)				13 (100%/ 0%)
aThe numbers in parentheses indicate the proportions of positive connections and negative connections in the connections between two ecological clusters. bMPOs represent mudflat-preferred OTUs; cAPOs represent agricultural soil-preferred OTUs; dUBOs represent the ubiquitous OTUs.
